# Supplementary material for: Levels of adiponectin, a marker for PPAR-gamma activity, correlate with skin fibrosis in systemic sclerosis: potential utility as biomarker?
Source: Arthritis Res Ther. 2012 May 1;14(3):R102. doi: 10.1186/ar3827 (PMC3446479; doi:10.1186/ar3827)
Supplement: Additional file 1 — Patient adiponectin levels according to clinical and laboratory features. Adiponectin levels evaluated statistically in different clinical and laboratory features. Significance was tested by Mann Whitney (MW) test or Kruskal Wallis (KW) test. NS = not significant. Pulmonary hypertension defined as estimated pulmonary artery systolic pressure > 40 mmHg (Echo/Doppler), or mean pulmonary artery pressure by right heart catheterization > 25 mmHg. [file ar3827-S1.XLS]

## Sheet: List1
		# of patients	Median adiponectin (mg/ml)	Interquartile range	Mean	±SD	p-value
					(mg/ml)
Pulmonary hypertension	negative	65	13.4	16.6	16.8	10.2	NS
	positive	32	15.9	17.2	16	11.1
Disease onset (months)	0-18	25	9.6	8.5	11.6	6.6	K.W. p=0.004
	18-36	13	14.3	18.8	14.7	10
	>36	91	17.1	15.3	18.8	10.7
Subtype	dcSSc	50	10	11.3	13.2	8.8	M.W. p<0.001
	lcSSc	79	18.3	13.1	19.4	10.6
Smoking	non smoker	114	14.6	15.8	16.6	10.3	NS
	smoker	7	15.9	24.5	22.9	11.9
Imunofluorescence ANA patern	nucleolar only	20	15.1	15.7	16.7	10.8	NS
	homogenous	25	12.4	18.4	15.9	11.7
	speckled	36	12.4	12.8	15.3	9.7
	centromere	29	20.4	17.9	20.6	9.7
	homogenous + speckled	10	14.2	17.3	14.5	9.5
Imunofluorescence nucleolar	negative	66	15.3	15.2	17.9	10	NS
	positive	54	13.3	17.5	15.6	10.8
Imunofluorescence ACA	negative	91	13.3	13.3	15.6	10.4	M.W. p=0.015
	positive	29	20.4	17.9	20.6	9.7
Antibody	no antibody present	16	16	11.2	19.4	9.7	NS
	only Scl-70	33	14	18.2	16.4	11.4
	only ACA	29	20.4	15.4	20.3	9.4
	only RNAPolIII	15	11.7	18.6	16.5	10.9
Scl-70	negative	86	15.4	14.7	17.2	9.8	NS
	positive	35	14	18.2	16.7	11.6
ACA	negative	77	13.7	14.8	16.2	10.3	M.W. p=0.015
	positive	31	21.5	20.3	21.4	9.9
RNA Pol III	negative	49	15.9	15.3	18.9	10.6	NS
	positive	17	14.3	18.6	17.5	11.3
HRCT	negative	45	15.2	18.4	16.4	9.1	NS
Groundglass
	positive	41	12.4	15	15.7	11.4
HRCT	negative	69	13.4	15.2	15.7	10	NS
Honeycombing
	positive	17	14.7	15.9	17.3	11.8
HRCT	negative	51	14.3	15.2	16.2	9.9	NS
Reticulation
	positive	35	13.3	18.8	15.8	11
