# Supplementary material for: Levels of adiponectin, a marker for PPAR-gamma activity, correlate with skin fibrosis in systemic sclerosis: potential utility as biomarker?
Source: Arthritis Res Ther. 2012 May 1;14(3):R102. doi: 10.1186/ar3827 (PMC3446479; doi:10.1186/ar3827)
Supplement: Additional file 2 — Median levels of clinical/laboratory scores in patients within different adiponectin quartiles and their correlation coefficients. Correlation coefficients were determined using Spearman rank correlation test. PA = mean pulmonary artery pressure based on right heart catheterization. BNP = brain natriuretic peptide Interquartile ranges are in parentheses. NS = not significant. [file ar3827-S2.XLS]

## Sheet: List1
	Patients with adiponectin levels:
	lowest 25%	25-50%	50-75%	highest 25%	Coefficient r (p-value)
MRSS	13 (15.5)	7.5 (9.3)	4.5 (7.0)	4.0 (4.0)	r=-0.261 (p=0.003)
FVC (%)	77 (31)	69 (43)	81 (17)	78 (26)	NS
DLCO (%)	61 (30)	61 (27)	66 (25)	55 (31)	NS
Mean PA (mmHg)	25 (15)	28 (16)	26 (18)	21 (13)	NS
BNP (pg/ml)	33 (50)	51 (50)	79 (179)	59 (130)	r=0.311 (p=0.001)
