# Supplementary material for: Levels of adiponectin, a marker for PPAR-gamma activity, correlate with skin fibrosis in systemic sclerosis: potential utility as biomarker?
Source: Arthritis Res Ther. 2012 May 1;14(3):R102. doi: 10.1186/ar3827 (PMC3446479; doi:10.1186/ar3827)
Supplement: Additional file 3 — Levels of adiponectin and MRSS in the longitudinal study. Levels of adiponectin at 2 time points (visit 1: MRSS1, adiponectin 1; visit 2: MRSS 2, adiponectin 2) with an indication of time laps in between the two visits. MRSS = modified Rodnan skin score. [file ar3827-S3.XLS]

## Sheet: List1
Patient #	MRSS 1	MRSS 2	Change in MRSS	Adiponectin 1 (mg/ml)	Adiponectin 2 (mg/ml)	Change in adiponectin	# of month btw 1st and 2nd visit	Therapy inbetween
1	14	18	4	6.8	8.4	1.6	30	Cellcept
2	15	19	4	13.1	8.7	-4.4	12	Cellcept
3	22	14	-8	13.7	31.8	18.1	19	Cellcept & low-dose D-penicillamine
4	9	9	0	4.2	3.5	-0.7	17	Cellcept
5	21	20	-1	7.9	14.2	6.3	18	Cellcept
6	19	7	-12	14.3	22.3	8	13	Cellcept
7	34	16	-18	8.1	21.8	13.7	16	Cellcept
8	27	26	-1	17.4	17.2	-0.2	15	Cellcept
9	9	8	-1	23.3	29	5.7	16	Cellcept
10	2	2	0	6.2	7.1	0.9	25	None
11	19	22	3	16	12.8	-3.2	15	Cellcept
12	10	24	14	5.6	6.6	1	15	Cellcept
13	14	11	-3	7.4	9.7	2.3	13	Cellcept & MTX
14	13	11	-2	11.1	9.4	-1.7	12	None
15	25	10	-15	11.9	18.6	6.7	14	Cellcept
16	26	26	0	9.9	11.9	2	10	IVIG (4 doses), MTX, Imuran
17	4	4	0	10.9	6.9	-4	12	None
18	2	12	10	8.5	9.3	0.8	20	None
19	8	10	2	15.7	19.5	3.8	22	Either Cellcept or Cytoxan (blinded study)
20	16	9	-7	6.2	6.1	-0.1	16	Cellcept
21	22	13	-9	5.5	9.5	4	19	None
22	13	6	-7	33.6	34.4	0.8	17	Cellcept
23	9	18	9	6.5	8.3	1.8	13	Cellcept & MTX
24	18	11	-7	23.6	37.6	14	13	Cellcept
25	9	5	-4	18.4	25.6	7.2	28	None
26	10	4	-6	24.1	23.6	-0.5	15	None
27	14	14	0	3.9	6	2.1	19	Cellcept
